# Supplementary material for: Selection and Evaluation of Reference Genes for qRT-PCR in Spodoptera frugiperda (Lepidoptera: Noctuidae)
Source: Insects. 2021 Oct 3;12(10):902. doi: 10.3390/insects12100902 (PMC8538597; doi:10.3390/insects12100902)
Supplement: Supplementary file 1 [file insects-12-00902-s001.zip]

Archive with 1 entries (1 files):
- insects-1365804-supplementary.pdf
